# Supplementary material for: Enhanced Conjugation of Auxin by GH3 Enzymes Leads to Poor Adventitious Rooting in Carnation Stem Cuttings
Source: Front Plant Sci. 2018 Apr 26;9:566. doi: 10.3389/fpls.2018.00566 (PMC5932754; doi:10.3389/fpls.2018.00566)
Supplement: TABLE S7 — RNA-seq data from carnation genes selected as putative auxin-responsive and CK-related genes. [file Table_2.xlsx]

## Sheet: auxin
GENE				D_C_0h_R1	D_C_0h_R2	D_C_0h_R3	D_C_6h_R1	D_C_6h_R2	D_C_6h_R3	D_C_24h_R1	D_C_24h_R2	D_C_24h_R3	D_C_54h_R1	D_C_54h_R2	D_C_54h_R3		G_C_0h_R1	G_C_0h_R2	G_C_0h_R3	G_C_6h_R1	G_C_6h_R2	G_C_6h_R3	G_C_24h_R1	G_C_24h_R2	G_C_24h_R3	G_C_54h_R1	G_C_54h_R2	G_C_54h_R3	Sum	D_0 h_mean	D_6 h_mean	D_24 h_mean	D_54 h_mean		G_0 h_mean	G_6 h_mean	G_24 h_mean	G_54 h_mean		SD (0 hAP)	SD (6 hAP)	SD (24 hAP)	SD (54 hAP)		SD (0 hAP)	SD (6 hAP)	SD (24 hAP)	SD (54 hAP)
DCA29245				14221.9	13375.2	13797	11083.1	11927.5	11366.2	12581.8	12743.5	12686.3	14090.1	15430.2	14489.5		11384.9	10663	12152.1	11349	11789.1	9777.47	11851.6	10590.7	9772.66	10825.5	11114.8	11568.1	290631	13798	11458.9	12670.5	14669.9		11400	10971.9	10738.3	11169.5		423.368	429.77	81.9852	688.028		744.686	1057.51	1047.31	374.303
DCA37422				17582	18007.6	17279.8	12801.8	12223.3	12811.1	9183.02	10143.7	9616.54	10353.5	10229.5	9710.77		12337.1	11863.9	12163.6	10400.1	10675.6	9697.17	7743.53	6690.96	6128.79	6306.34	5646.07	5656.8	255253	17623.2	12612.1	9647.75	10097.9		12121.5	10257.6	6854.43	5869.74		365.63	336.721	481.097	340.948		239.364	504.536	819.688	378.145
DCA4986	AT3G04730.1	IAA16	Repressor	6828.44	6416.11	6626.75	5916.84	6489.5	6347.46	9218.47	8810.28	8578.03	7572.39	8433.52	7170.93		2727.46	2712.1	3858.22	5144.91	4592.17	5947.82	5857.05	5835.62	5616.83	6468.62	5712.1	5696.07	148578	6623.77	6251.27	8868.93	7725.61		3099.26	5228.3	5769.84	5958.93		206.178	298.203	324.22	645.09		657.326	681.66	132.935	441.474
DCA29525				6826.21	6889.06	6380.43	6676.7	6853.32	6412.4	4461.53	4539.18	4633.05	3596.01	3505.2	3543.05		4777.16	4947.63	6396.17	3611.22	3213.99	3465.35	3325.01	3273.79	2927.24	2418.8	2588.05	2552.74	107813	6698.57	6647.48	4544.59	3548.09		5373.65	3430.19	3175.35	2519.86		277.304	221.909	85.8866	45.617		889.618	200.938	216.385	89.2873
DCA3108				6996.66	6991.02	6612.79	3418.32	3540.86	3898.64	2839.98	3478.04	2498.84	2140.7	2246.46	2468.07		4672.73	4261.37	4307.76	3882.26	3851.2	3972.4	2844.12	2985.65	2642.48	1977.15	1737.45	1518.8	85783.7	6866.82	3619.27	2938.95	2285.08		4413.95	3901.95	2824.08	1744.47		220.019	249.576	497.046	167.063		225.3	62.9555	172.462	229.254
DCA43405				3070.1	2971.58	3349.56	2627.89	2753.93	2979.55	4218.27	4321.37	3824.2	4751.81	4873.3	4870.88		1404.68	1334.39	1737.66	1767.95	1661.54	1912.97	3062.33	3678.03	3825.52	4008.73	3821.88	3743.76	76571.9	3130.42	2787.12	4121.28	4832		1492.24	1780.82	3521.96	3858.12		196.077	178.164	262.39	69.4543		215.421	126.209	404.824	136.155
DCA9129				4798.12	4842.49	4395.83	3058.65	3220.1	3061.97	3771.35	3540.87	4093.21	3533.54	3173.66	2864.46		3415.47	3188.66	3330.57	1422.78	1532.5	1569.48	1811.54	1826.78	1724.31	1760.43	1879.87	1867.73	69684.3	4678.81	3113.57	3801.81	3190.55		3311.57	1508.25	1787.54	1836.01		246.073	92.2718	277.427	334.86		114.591	76.295	55.2893	65.7309
DCA43985				3605.94	4105.43	3667	2377.68	2246.58	2704.82	2464.65	2630.52	2680.46	2145.3	1984.4	2085.54		2328.17	2615.05	2697.23	1535.47	1588.37	1853.49	1373.48	1714.18	1857.27	1706	1633.88	1658.52	55259.4	3792.79	2443.03	2591.88	2071.74		2546.82	1659.11	1648.31	1666.13		272.469	236.005	112.975	81.3314		193.761	170.404	248.531	36.6571
DCA46228				4136.24	4486.24	4572.32	1851.68	1728	1828.19	1385.24	1566.58	1734.36	1730.94	1617.1	1606.77		3194.33	3512.73	3581.76	2206.82	1902.32	2260.17	881.893	1111.31	1211.31	1390.68	1435.79	1407.03	52339.8	4398.27	1802.62	1562.06	1651.6		3429.61	2123.1	1068.17	1411.17		230.966	65.6861	174.607	68.9007		206.661	193.058	168.893	22.8394
DCA25164	AT3G28860.1	ABCB19	Transport	2596.17	2614.11	2606.77	1236.11	1183.82	1468.55	1593.75	2361.04	1660.71	1756.66	1670.06	1627.98		2059.93	1996.38	2177.24	2368.14	2260.17	3457.91	2128.56	2677.92	2630.96	2773.14	2441.75	2296.71	51644.6	2605.68	1296.16	1871.83	1684.9		2077.85	2695.41	2479.15	2503.87		9.01778	151.562	424.988	65.6138		91.7511	662.553	304.522	244.217
DCA3109	AT1G04240.1	SHY2 (IAA3)	Repressor	3860.84	3229.55	3523.52	1831.06	1782.91	1434.83	879.24	1218.92	883.88	1164.06	1165.88	1301.73		2571.84	2968.58	3973.1	4331.21	4218.36	2729.3	877.776	845.549	720.818	813.456	810.466	841.345	47978.2	3537.97	1682.94	994.013	1210.56		3171.17	3759.62	814.714	821.756		315.89	216.211	194.788	78.9627		722.263	894.066	82.8975	17.031
DCA41382				3252.1	3123.91	2906.43	1781.31	1886.5	1725.79	2436.85	1996.62	2326.82	2462.27	2474.14	2289.44		3151.33	2944.32	1801.99	1167.17	1291.71	1318.19	1127.27	946.959	874.195	1221.21	1167.8	1189.51	46863.8	3094.14	1797.87	2253.43	2408.62		2632.54	1259.02	982.81	1192.84		174.746	81.6264	229.105	103.376		726.692	80.642	130.293	26.8625
DCA51732				3861.92	3752.87	3777.47	2288.12	2221.62	2274	1192.71	1752.28	1510.19	1270.64	1138.36	1236.48		2491.98	3050.03	3200.38	2891.82	2572.79	2377.64	782.258	779.808	628.164	550.521	644.747	591.359	46838.2	3797.42	2261.25	1485.06	1215.16		2914.13	2614.08	730.077	595.542		57.1972	35.0363	280.632	68.6669		373.239	259.568	88.2672	47.2525
DCA12447				2151.29	2175.56	1941.43	1789.84	1812.24	1785.73	2104.62	2162.78	2248.59	2196.75	1952.76	1953.41		1124.16	1285.86	1530.12	1338.57	1241.16	1819.29	1255.73	1651.93	1639.51	1615.61	1573.03	1445.54	41795.5	2089.42	1795.94	2171.99	2034.3		1313.38	1466.34	1515.72	1544.73		128.743	14.2692	72.4274	140.679		204.374	309.519	225.247	88.4967
DCA28499	AT5G49980.1	AFB5	Receptor	2063.97	2085.88	2148.39	1779.17	1904.6	2023	2159.52	2104.14	2075.2	1899.99	1861.28	1839.22		700.294	710.518	1020.84	970.86	796.845	869.868	1647.68	1879.23	1809.64	1752.22	1763.35	1857.15	39722.9	2099.41	1902.26	2112.95	1866.83		810.552	879.191	1778.85	1790.91		43.8102	121.928	42.8494	30.7612		182.19	87.3814	118.805	57.6416
DCA8481	AT2G42620.1	MAX2		2017.11	1900.39	1912.22	1681.79	1673.08	1441.07	1540.93	1646.17	1711.95	1209.08	1092.28	1079.06		847.725	913.275	883.762	438.874	420.372	463.186	559.932	572.791	571.106	449.866	517.869	497.708	26041.6	1943.24	1598.65	1633.01	1126.81		881.587	440.811	567.943	488.481		64.2458	136.534	86.2642	71.5575		32.8291	21.4726	6.98887	34.9282
DCA30890	AT3G15540.1	MSG2 (IAA19)	Repressor	1687.65	1262.83	1587.17	626.941	679.591	694.312	539.36	625.516	549.909	573.304	699.526	678.596		1351.45	1292.8	1695.54	2312.39	2816.23	1941.96	657.92	556.706	474.787	457.055	454.43	475.05	24691	1512.55	666.948	571.595	650.475		1446.59	2356.86	563.138	462.179		222.023	35.4207	46.994	67.6466		217.577	438.827	91.7356	11.2242
DCA57896	AT4G30080.1	ARF16	Activator	1646.45	1963.04	1643.04	1059.12	1030.93	1036.47	977.937	957.821	1124.98	976.638	923.072	920.835		898.916	906.343	823.261	572.315	562.714	552.404	373.013	407.039	411.448	398.511	414.296	421.428	21002	1750.84	1042.17	1020.25	940.182		876.173	562.478	397.167	411.412		183.774	14.9326	91.2582	31.5921		45.9735	9.95801	21.033	11.7274
DCA13616				824.401	852.534	803.743	606.327	663.99	586.919	879.935	888.009	1043.09	981.232	979.474	880.054		696.199	857.82	682.35	409.22	345.876	472.852	1037.52	954.652	971.561	1114.39	1071.99	1076.98	19681.1	826.892	619.078	937.011	946.92		745.456	409.316	987.911	1087.79		24.4905	40.0865	91.9546	57.9145		97.5559	63.4878	43.7871	23.1753
DCA11811				1198.6	1264.06	1216.41	763.417	765.086	899.11	667.944	781.895	695.85	726.736	678.891	631.29		1118.01	1088.3	765.059	453.701	419.042	481.03	469.355	499.357	528.705	532.033	541.174	567.191	17752.2	1226.35	809.204	715.23	678.972		990.459	451.258	499.139	546.799		33.8459	77.8648	59.3959	47.7234		195.767	31.0659	29.6757	18.2414
DCA3129	AT3G22810.1		Transport?	986.628	925.011	1070.39	1350.55	1434.69	1454.81	605.39	692.536	693.562	800.237	799.95	776.47		454.577	561.482	539.14	542.662	526.796	429.73	317.02	315.42	291.049	283.477	292.596	305.875	16450	994.009	1413.35	663.829	792.219		518.4	499.729	307.83	293.983		72.9689	55.3079	50.6127	13.6397		56.3897	61.138	14.5543	11.2632
DCA35214				794.555	841.478	726.289	730.72	794.416	663.093	654.738	717.668	675.72	660.586	687.833	687.567		599.96	651.597	482.469	578.839	570.695	573.221	529.465	449.701	477.405	389.267	433.716	405.568	14776.6	787.441	729.41	682.709	678.662		578.009	574.252	485.524	409.517		57.9228	65.6712	32.0416	15.655		86.674	4.16859	40.4972	22.4858
DCA55073				1098.81	1042.94	1055.15	620.543	610.945	686.82	392.704	464.948	402.138	370.259	484.922	342.56		554.912	585.744	1040.76	650.008	615.925	650.543	383.718	445.504	373.234	480.678	431.126	348.924	14133.8	1065.63	639.436	419.93	399.247		727.137	638.825	400.819	420.243		29.3731	41.3152	39.2712	75.4783		272.039	19.8337	39.0522	66.5479
DCA53853				965.763	921.326	972.618	524.583	809.393	772.985	325.284	490.081	407.171	715.711	690.584	598.665		264.146	353.526	804.882	599.004	597.301	750.168	377.131	335.702	354.389	409.809	519.164	469.764	14029.1	953.236	702.32	407.512	668.32		474.185	648.824	355.741	466.246		27.8465	154.998	82.3988	61.6176		289.858	87.7706	20.7474	54.7623
DCA21166				994.63	889.387	761.842	554.437	489.88	425.828	665.164	633.893	696.765	791.049	848.098	721.008		456.625	462.703	334.665	208.169	222.159	278.06	447.122	386.757	324.028	542.304	407.822	435.778	12978.2	881.953	490.048	665.274	786.718		417.998	236.129	385.969	461.968		116.572	64.3046	31.4358	63.6557		72.2319	36.9811	61.5508	70.9632
DCA36724	AT4G25960.1	ABCB12	Transport	704.657	800.939	716.131	263.002	174.11	238.514	679.065	558.496	541.217	716.63	760.743	644.34		372.671	277.275	323.178	247.311	152.984	301.108	406.774	753.931	656.432	765.183	581.308	434.267	12070.3	740.576	225.209	592.926	707.238		324.375	233.801	605.712	593.586		52.59	45.9154	75.0973	58.7675		47.7094	74.9808	179.05	165.799
DCA58211	AT5G12330.4	LRP1		325.735	280.083	333.941	411.563	460.549	477.028	394.789	410.495	424.555	520.016	437.462	399.654		253.908	301.537	313.988	474.458	505.511	437.165	517.114	428.02	512.477	739.505	820.823	1030.91	11211.3	313.253	449.713	409.946	452.377		289.811	472.378	485.87	863.747		29.0175	34.0509	14.8907	61.5519		31.71	34.2207	50.1534	150.371
DCA49318	AT5G60450.1	ARF4	Activator	976.055	1034.34	895.164	491.885	491.128	434.57	330.844	428.646	356.389	340.859	349.419	376.001		659.342	672.392	497.786	510.636	513.493	552.404	144.924	146.87	159.135	144.82	135.941	114.042	10757.1	968.52	472.528	371.96	355.426		609.84	525.511	150.309	131.601		69.8941	32.8747	50.7261	18.325		97.2607	23.3336	7.70484	15.841
DCA7839				826.346	769	821.519	492.596	500.488	574.431	354.476	430.042	402.138	417.115	493.864	354.795		305.099	306.736	484.001	335.086	300.646	338.282	216.562	307.027	222.475	307.1	252.461	229.595	10041.9	805.622	522.505	395.552	421.925		365.279	324.671	248.688	263.052		31.8072	45.142	38.2111	69.6594		102.82	20.8679	50.6098	39.8231
DCA25157				599.513	718.634	554.875	452.08	414.994	469.535	410.775	392.344	413.118	388.634	395.504	377.632		530.34	525.09	336.197	239.008	234.131	226.761	305.492	282.549	273.251	268.071	249.872	280.952	9339.35	624.341	445.536	405.412	387.257		463.876	233.3	287.098	266.298		84.6558	27.8533	11.3782	9.01526		110.604	6.1661	16.5947	15.6156
DCA14156				297.695	286.225	309.816	295.7	328.875	354.649	480.976	446.797	411.288	431.816	431.959	380.894		221.146	173.297	255.02	268.662	204.865	356.869	283.26	456.695	487.874	450.893	463.493	452.393	8531.16	297.912	326.408	446.354	414.89		216.487	276.799	409.276	455.593		11.7967	29.5518	34.8459	29.4409		41.06	76.328	110.241	6.88272
DCA12301				299.516	332.906	280.612	232.437	231.523	209.792	312.078	416.08	720.097	549.416	531.007	467.35		67.5723	86.6485	58.9685	74.1341	91.7902	144.235	430.654	395.849	415.112	498.139	565.772	690.296	8101.98	304.345	224.584	482.752	515.925		71.0631	103.386	413.871	584.736		26.4793	12.8182	212.023	43.0619		14.1663	36.4605	17.4356	97.472
DCA50295	AT5G12330.4	LRP1		223.756	195.321	204.428	277.219	281.447	288.464	226.587	216.417	260.315	277.464	263.44	221.849		182.24	221.82	209.07	297.723	375.142	326.386	311.256	274.856	310.941	431.378	568.362	654.044	7099.93	207.835	282.377	234.44	254.251		204.377	333.084	299.018	551.261		14.5204	5.68024	22.9781	28.9242		20.2029	39.1421	20.9254	112.314
DCA12189	AT4G28640.2	IAA11	Repressor	579.61	558.938	581.539	361.095	381.295	299.703	360.732	381.174	411.288	441.003	478.044	459.194		38.9052	43.3242	199.114	216.472	152.984	215.608	116.104	130.784	114.64	155.091	157.95	146.518	6981.11	573.362	347.364	384.398	459.414		93.7813	195.021	120.509	153.186		12.5293	42.4935	25.4319	18.5214		91.2479	36.4082	8.92824	5.94929
DCA46149				370.817	393.099	382.191	260.159	264.597	234.768	218.246	270.871	258.485	271.952	242.117	255.289		208.86	244.349	273.399	278.151	262.068	332.334	190.212	172.747	175.362	224.933	244.693	228.085	6257.78	382.035	253.175	249.201	256.453		242.203	290.851	179.44	232.57		11.142	16.0948	27.5134	14.9514		32.3233	36.8146	9.41984	10.6165
DCA39237	AT5G02770.1	MOS11		392.126	389.414	370.763	386.684	371.31	395.858	434.407	455.175	462.07	463.053	452.594	493.45		43.0005	72.7847	126.361	129.883	110.414	132.339	46.112	80.4286	80.0909	65.7338	82.8591	72.5037	6109.41	384.101	384.617	450.551	469.699		80.7154	124.212	68.8772	73.6989		11.6303	12.4038	14.3995	21.2232		42.2423	12.0122	19.7159	8.62498
DCA55367				188.461	117.93	224.743	312.759	336.987	304.698	250.218	318.343	247.505	215.908	242.805	276.495		167.907	235.684	384.444	310.177	252.756	225.274	233.854	253.175	249.172	215.689	251.167	225.819	6041.97	177.045	318.148	272.022	245.069		262.678	262.735	245.4	230.892		54.3143	16.8055	40.138	30.3571		110.764	43.3226	10.1978	18.2747
DCA57948				521.187	555.252	462.184	250.208	210.929	244.758	251.609	213.625	222.8	223.258	200.847	204.721		427.958	395.117	264.209	173.77	183.58	292.93	102.105	123.091	121.969	115.034	139.825	123.861	6024.83	512.875	235.298	229.345	209.609		362.428	216.76	115.721	126.24		47.0877	21.2794	19.8195	11.9782		86.6303	66.1471	11.8054	12.5654
DCA46462	AT2G22670.4	IAA8	Repressor	149.265	119.158	111.737	83.8764	106.713	99.9011	338.49	301.588	301.947	605.461	526.88	517.919		94.1917	103.978	78.8799	59.3073	95.7811	75.0912	205.857	214.01	179.55	311.208	279.649	325.512	5285.95	126.72	96.83	314.008	550.086		92.3499	76.7265	199.806	305.457		19.8743	11.7238	21.2026	48.1643		12.6501	18.2918	18.0093	23.4658
DCA5751	AT4G28640.2	IAA11	Repressor	407.121	363.617	372.033	257.316	284.567	231.021	328.759	265.286	319.332	327.077	365.927	314.014		112.62	149.035	113.342	106.16	126.378	98.8825	66.6978	55.9503	42.9246	60.5984	55.671	51.3568	4875.69	380.924	257.635	304.459	335.673		124.999	110.473	55.1909	55.8754		23.0749	26.7743	34.2508	27.003		20.819	14.2461	11.9048	4.62416
DCA24207				167.627	186.722	151.099	215.378	207.809	242.26	148.741	134.039	162.868	210.395	158.889	194.118		149.478	161.166	203.709	302.467	275.371	321.182	168.803	174.845	179.55	226.987	225.273	243.19	4811.97	168.483	221.815	148.549	187.801		171.451	299.673	174.399	231.817		17.8271	18.1055	14.4155	26.3275		28.5411	23.0332	5.38745	9.8865
DCA29160	AT5G43700.1	IAA4	Repressor	255.368	229.717	232.362	126.525	115.449	73.677	73.6754	62.8309	64.0493	50.5316	46.0848	58.7246		182.24	192.36	294.842	459.038	411.06	303.339	104.576	72.036	65.4338	38.0024	44.0189	42.2938	3598.24	239.149	105.217	66.8519	51.7803		223.147	391.146	80.6818	41.4384		14.1079	27.8704	5.94071	6.41177		62.2955	79.7374	20.9543	3.09816
DCA43286	AT2G33310.2	IAA13	Repressor	41.1249	30.7109	36.8224	34.1192	28.0823	27.4728	22.9367	32.1135	35.6846	43.1816	49.524	51.384		452.529	533.755	268.039	307.212	320.6	220.813	163.039	128.686	137.149	201.31	204.558	218.266	3589.11	36.2194	29.8914	30.2449	48.0299		418.108	282.875	142.958	208.045		5.23312	3.67403	6.57618	4.30052		136.161	54.1628	17.8981	8.99993
DCA32	AT2G46530.3	ARF11	Activator	199.031	234.631	142.21	153.536	192.832	132.369	120.939	111.699	143.653	194.776	163.704	174.543		69.6199	67.5858	75.8166	151.234	117.066	449.06	36.2309	40.564	48.1593	57.5171	46.6082	47.5806	3170.97	191.957	159.579	125.431	177.674		71.0075	239.12	41.6514	50.5686		46.6145	30.6809	16.4438	15.771		4.28725	182.615	6.03807	6.03714
DCA37681				155.073	163.382	165.066	140.742	136.667	107.394	121.634	111.699	135.419	126.788	103.863	110.109		292.813	279.008	139.38	96.6709	98.4416	75.8347	69.1681	48.9565	44.495	46.2191	44.0189	58.154	2871	161.174	128.267	122.917	113.587		237.067	90.3157	54.2065	49.464		5.34958	18.1917	11.9116	11.8519		84.8806	12.5722	13.1477	7.60576
DCA12425	AT5G02770.1	MOS11		185.603	192.864	171.414	243.81	235.267	224.777	186.274	195.474	170.646	211.314	194.657	203.905		0	3.46594	1.53165	0	1.33029	2.97391	0	1.39876	0.52347	2.05418	1.29467	3.77624	2434.35	183.294	234.618	184.131	203.292		1.66586	1.43473	0.640743	2.37503		10.9097	9.53297	12.552	8.34554		1.73686	1.4897	0.706715	1.27151
DCA2084				101.601	84.762	104.118	95.2495	134.795	73.677	104.258	125.662	108.884	115.763	103.863	113.371		22.5241	27.7275	63.5634	83.6233	66.5146	104.087	105.399	114.698	109.405	97.5736	93.2165	105.735	2260.07	96.8272	101.24	112.934	110.999		37.9383	84.7416	109.834	98.8416		10.5243	30.9962	11.2623	6.2949		22.344	18.811	4.66442	6.35465
DCA4985				128.716	109.331	100.309	73.2141	122.314	101.15	65.3348	65.6233	66.3368	51.4504	54.3388	38.3341		26.6194	29.4605	89.6015	125.138	119.726	205.2	39.5246	67.8398	73.2858	51.3545	42.7242	40.0281	1886.95	112.785	98.8926	65.765	48.0411		48.5604	150.021	60.2167	44.7023		14.515	24.6276	0.515776	8.52964		35.5709	47.8623	18.1256	5.91663
DCA15754				37.115	42.9952	41.9013	45.4923	41.1873	46.2042	82.0161	78.1895	77.3167	82.6881	80.4765	113.371		40.9529	53.7221	30.633	41.5151	41.2391	44.6086	41.9949	48.2572	48.1593	62.6525	81.5644	76.28	1380.53	40.6705	44.2946	79.1741	92.1786		41.7693	42.4543	46.1371	73.499		3.12737	2.71444	2.49962	18.3866		11.5662	1.87083	3.58759	9.75784
DCA30872				79.2813	89.6757	45.7105	127.947	108.585	98.6523	16.6812	36.3023	20.1298	32.1565	22.6985	37.5185		61.4293	84.9155	95.7281	110.905	86.469	75.8347	27.1732	23.0795	14.6572	36.9753	22.0095	23.4127	1377.93	71.5558	111.728	24.3711	30.7912		80.691	91.0694	21.6366	27.4658		22.9782	14.8982	10.4756	7.50375		17.5353	17.9819	6.38154	8.26528
DCA28911	AT1G04240.1	SHY2 (IAA3)	Repressor	94.5647	65.107	54.5987	41.9382	16.8494	26.224	29.8872	29.3211	24.2472	58.8004	54.3388	66.8808		86.0011	128.24	66.6267	97.264	81.1478	94.4216	32.9372	35.6683	26.697	46.2191	29.7775	20.3917	1308.15	71.4235	28.3372	27.8185	60.0067		93.6225	90.9445	31.7675	32.1294		20.7182	12.6772	3.10573	6.35743		31.5056	8.60234	4.59863	13.0733
DCA25387	AT1G78570.1	ROL1		12.7578	20.8834	3.80921	0	0	1.24876	4.86536	2.79248	3.65996	74.4193	48.1483	44.0435		4.09529	0	0	4.74458	5.32117	162.822	178.684	51.7541	77.4736	237.258	147.593	91.3849	1177.76	12.4835	0.416254	3.7726	55.537		1.3651	57.6291	102.637	158.745		8.54039	0.720974	1.04102	16.4808		2.36442	91.0998	67.1023	73.5732
DCA53402				65.7379	62.6502	59.6776	31.9868	37.443	38.7117	30.5823	65.6233	42.547	35.8315	44.7091	39.1497		32.7623	32.9264	53.6077	55.7489	50.5511	65.426	36.2309	28.6745	31.9317	34.9211	32.3668	36.2519	1046.05	62.6886	36.0472	46.2509	39.8968		39.7655	57.242	32.279	34.5133		3.03033	3.57315	17.8117	4.48572		11.988	7.54901	3.79013	1.97436
DCA972				56.8379	62.6502	52.0592	50.468	38.6911	46.2042	20.1565	39.0948	38.8871	33.0752	35.0795	44.8591		92.144	93.5804	60.5001	24.9091	42.5694	31.226	34.584	27.2758	24.6031	24.6502	18.1254	18.8812	1011.11	57.1824	45.1211	32.7128	37.6713		82.0748	32.9015	28.821	20.5523		5.30388	5.96268	10.8746	6.30498		18.698	8.94857	5.16677	3.56896
DCA25531	AT1G27940.1	ABCB13	Transport	75.2347	88.4473	76.1842	30.5651	21.2177	24.9753	72.9804	60.0384	67.2518	70.7443	78.413	57.909		32.7623	25.9945	19.1456	15.4199	9.31205	17.1	20.5857	25.877	24.6031	26.7044	22.0095	12.084	975.559	79.9554	25.586	66.7568	69.0221		25.9675	13.944	23.6886	20.2659		7.36951	4.70354	6.48519	10.3599		6.80839	4.09838	2.76164	7.46451
DCA30062	AT1G29500.1	SAUR66	Response	16.3565	12.2843	15.2368	4.97572	3.12025	3.74629	0	0	0	1.83751	0	1.63124		202.717	142.104	124.064	138.779	78.4873	82.526	13.9983	13.2882	16.2276	13.3522	16.8308	11.3287	912.891	14.6259	3.94742	0	1.15625		156.295	99.9308	14.5047	13.8372		2.10371	0.943943	0	1.00664		41.2022	33.7042	1.53372	2.78291
DCA17421				28.5311	33.1677	26.6645	22.0353	20.5937	16.2339	18.0713	22.3399	16.9273	13.7813	17.1958	22.8374		63.477	46.7902	35.9938	40.329	53.2117	29.7391	27.1732	20.9814	14.6572	34.9211	24.5988	29.4546	679.706	29.4544	19.621	19.1128	17.9382		48.7536	41.0932	20.9372	29.6582		3.34851	3.02054	2.85262	4.57342		13.8464	11.755	6.25812	5.16415
DCA50012	AT3G23050.1	AXR2 (IAA7)	Repressor	27.5657	33.1677	27.9342	8.5298	4.9924	11.2389	6.25546	6.98121	7.77742	8.26881	9.62966	8.1562		149.478	77.9836	42.1203	29.6536	34.5876	34.9434	30.4669	22.3801	20.4153	25.6773	18.1254	19.6364	665.966	29.5559	8.25369	7.00469	8.68489		89.8607	33.0616	24.4208	21.1464		3.13339	3.13237	0.761248	0.820132		54.6554	2.9567	5.32744	3.99594
DCA47080				18.2889	22.1118	19.046	20.6137	21.8418	21.229	20.1565	23.7361	18.2998	29.4002	46.7726	36.7029		10.2382	12.1308	10.7215	11.8615	11.9726	22.3043	14.8217	16.0857	13.6102	66.7609	38.8402	30.9651	558.512	19.8156	21.2281	20.7308	37.6252		11.0302	15.3795	14.8392	45.5221		2.02432	0.614037	2.76328	8.72287		0.983308	5.99735	1.23784	18.8101
DCA57917				44.3906	34.3962	40.6316	27.7219	31.2025	39.9604	38.2278	43.2835	25.6197	19.2939	26.8255	23.653		12.2859	13.8638	31.3988	23.7229	7.98175	27.5087	1.64686	12.5888	13.6102	6.16254	5.17869	3.77624	554.932	39.8061	32.9616	35.7103	23.2574		19.1828	19.7378	9.28197	5.03916		5.0481	6.30606	9.097	3.78135		10.6087	10.3555	6.63189	1.19926
DCA16804				43.124	47.9089	45.7105	12.0839	12.481	16.2339	18.7664	22.3399	26.9922	17.4564	10.3175	10.6031		38.9052	46.7902	34.4621	18.3853	15.9635	23.7913	18.9389	16.0857	15.7041	10.2709	12.9467	12.084	548.346	45.5812	13.5996	22.6995	12.7923		40.0525	19.38	16.9096	11.7672		2.39508	2.29001	4.12468	4.04172		6.2436	4.00757	1.76776	1.36575
DCA17149				25.8713	33.1677	35.5526	5.68654	4.9924	11.2389	27.107	29.3211	28.8222	35.8315	30.2647	26.0998		6.14293	20.7956	3.82912	9.48917	11.9726	18.5869	13.1749	22.3801	26.697	19.5147	29.7775	16.6154	492.932	31.5305	7.30594	28.4168	30.732		10.2559	13.3496	20.7507	21.9692		5.04404	3.42366	1.16138	4.88264		9.20071	4.70258	6.90675	6.9158
DCA25384	AT1G78570.1	ROL1		15.6445	22.1118	8.88816	0	0.62405	1.24876	6.25546	1.39624	2.28748	37.669	12.381	9.78744		4.09529	3.46594	0.765825	2.37229	2.66058	105.574	52.6995	16.7851	33.5021	76.0047	29.7775	31.7204	477.717	15.5481	0.624271	3.31306	19.9458		2.77568	36.8689	34.3289	45.8342		6.61236	0.624382	2.58687	15.4034		1.76881	59.5003	17.9715	26.1465
DCA29161				29.9883	24.5687	33.0131	12.0839	13.1051	16.2339	11.8159	9.77369	13.2674	12.8626	7.56616	8.1562		34.81	25.9945	35.9938	16.013	22.615	32.713	27.1732	18.8832	18.8449	14.3793	14.2414	12.8392	466.935	29.19	13.8076	11.619	9.52832		32.2661	23.7803	21.6338	13.82		4.27845	2.16238	1.75514	2.9026		5.46347	8.41078	4.79729	0.852154
DCA555	AT1G29450.1	SAUR64	Response	17.3917	19.655	7.61842	4.97572	4.9924	6.24382	7.64556	9.77369	10.5224	11.9438	10.3175	6.52496		38.9052	39.8583	32.9305	66.4242	63.854	13.3826	13.1749	23.0795	20.9388	8.21673	7.76804	6.79722	452.935	14.8884	5.40398	9.31388	9.59543		37.2313	47.8869	19.0644	7.594		6.39685	0.727368	1.49251	2.78066		3.75503	29.9093	5.21158	0.725578
DCA58489	AT4G14550.1	IAA14 (SLR)	Repressor	31.5265	30.7109	25.3947	10.6623	14.3532	8.74134	6.95051	13.9624	5.48994	9.18757	5.50266	8.1562		28.667	32.9264	25.2722	34.3982	27.9361	34.2	9.05772	9.09193	6.80511	1.02709	5.17869	2.26574	387.464	29.2107	11.2523	8.80095	7.61548		28.9552	32.1781	8.31825	2.82384		3.32978	2.85205	4.52922	1.90103		3.83524	3.67499	1.31053	2.13133

## Sheet: cytokinin
GENE				D_C_0h_R1	D_C_0h_R2	D_C_0h_R3	D_C_6h_R1	D_C_6h_R2	D_C_6h_R3	D_C_24h_R1	D_C_24h_R2	D_C_24h_R3	D_C_54h_R1	D_C_54h_R2	D_C_54h_R3		G_C_0h_R1	G_C_0h_R2	G_C_0h_R3	G_C_6h_R1	G_C_6h_R2	G_C_6h_R3	G_C_24h_R1	G_C_24h_R2	G_C_24h_R3	G_C_54h_R1	G_C_54h_R2	G_C_54h_R3	Sum	D_0 h_mean	D_6 h_mean	D_24 h_mean	D_54 h_mean		G_0 h_mean	G_6 h_mean	G_24 h_mean	G_54 h_mean		SD (0 hAP)	SD (6 hAP)	SD (24 hAP)	SD (54 hAP)		SD (0 hAP)	SD (6 hAP)	SD (24 hAP)	SD (54 hAP)
DCA2902				5969.71	5749.07	6082.04	5513.1	5793.06	6152.66	5629.22	5453.72	5662.42	5930.57	6059.81	5162.87		5303.4	4970.16	3165.92	2980.19	2935.96	2336.75	3973.87	3659.85	3332.41	4333.3	4486.04	4582.84	115219	5933.61	5819.6	5581.78	5717.75		4479.83	2750.97	3655.38	4467.39		169.393	320.606	112.144	484.864		1150.01	359.403	320.753	125.813
DCA17620				3400.94	4030.49	3766.04	2240.5	3127.12	3041.99	4207.84	4010	5275.83	5766.12	5115.41	4055.26		1132.35	1516.35	1169.41	692.116	746.294	889.199	2054.46	2279.98	2270.81	3673.9	3810.22	3841.19	72113.8	3732.49	2803.2	4497.89	4978.93		1272.7	775.87	2201.75	3775.11		316.117	489.172	680.939	863.555		211.815	101.816	127.641	89.0001
DCA51601				3963.44	4325.32	3766.04	2900.84	2883.11	2785.99	2367.34	2277.27	2214.73	2175.62	2362.02	2119.8		4537.58	4244.04	2164.22	1714.57	1587.04	1286.22	1606.51	1501.57	1435.88	1645.4	1705.09	1666.83	59236.5	4018.26	2856.65	2286.45	2219.14		3648.61	1529.28	1514.65	1672.44		283.643	61.8306	76.7187	126.842		1293.87	219.943	86.0653	30.2355
DCA13507				1375.34	1364.79	1444.96	1616.4	1537.04	1742.02	1341.45	1227.3	1269.09	1210.92	1264.92	1286.23		1265.44	1230.41	1144.14	1239.52	1134.74	1292.16	1075.4	1172.16	1163.67	1150.34	1198.87	1218.97	30966.3	1395.03	1631.82	1279.28	1254.03		1213.33	1222.14	1137.08	1189.39		43.5605	103.361	57.7544	38.8205		62.4283	80.1382	53.5835	35.2812
DCA27338				1339.09	1324.25	1335.76	1624.22	1626.28	1670.85	1551.35	1573.56	1672.14	1758.5	1749.16	1758.48		1062.73	1031.12	876.103	1115.57	1178.64	1088.45	801.197	888.211	870.007	865.837	914.04	870.045	30545.6	1333.04	1640.45	1599.02	1755.38		989.983	1127.55	853.139	883.307		7.78574	26.3469	64.293	5.38605		99.8808	46.273	45.8945	26.698
DCA40233	AT2G25170.1	PICKLE	Regulator	1210.19	1148.59	1210.06	1531.1	1608.18	1668.35	1843.97	1798.36	1738.48	1803.52	1806.94	1835.96		597.912	674.125	740.552	959.592	925.884	1154.62	571.46	850.445	876.289	970.601	937.344	921.402	29383.9	1189.61	1602.54	1793.6	1815.47		670.863	1013.37	766.065	943.115		35.5305	68.7975	52.9056	17.8252		71.376	123.486	169.027	25.1022
DCA4755				1400.21	1297.23	1425.91	1324.96	1317.37	1192.57	1307.39	1252.43	1323.53	1321.17	1361.22	1481.17		1132.35	1214.81	1272.03	896.726	734.321	907.042	568.166	754.63	825.512	950.059	1016.32	986.353	27263.5	1374.45	1278.3	1294.45	1387.85		1206.4	846.03	716.103	984.244		68.1016	74.3428	37.2769	83.2551		70.2226	96.8798	132.929	33.1803
DCA45292	AT1G27320.1	AHK3	Signalling	1389.11	1358.65	1286.24	1238.24	1347.95	1157.6	1354.65	1369.71	1356.93	1344.14	1290.37	1326.2		634.77	760.774	989.445	859.363	713.037	830.464	646.392	802.188	838.076	742.587	776.804	728.814	25142.5	1344.67	1247.93	1360.43	1320.24		794.996	800.954	762.219	749.401		52.841	95.5418	8.11683	27.3741		179.797	77.4979	101.901	24.7104
DCA59096				1458.46	1734.55	1533.84	1069.07	992.24	1183.83	1061.34	1139.33	1067.34	1184.28	1116.35	1030.94		868.201	812.763	739.786	669.579	658.495	686.973	680.153	780.507	764.79	844.269	910.156	882.884	23870.1	1575.62	1081.71	1089.34	1110.52		806.917	671.682	741.817	879.103		142.708	96.4175	43.4009	76.8329		64.4067	14.3551	53.9776	33.1059
DCA62022				1034.53	1028.2	1023.41	1115.27	1010.96	1091.42	1071.07	1137.94	1027.53	1167.74	1232.6	1173.68		771.962	838.757	893.717	779.891	790.194	848.307	791.316	970.039	924.972	1003.47	981.363	1018.07	23726.4	1028.71	1072.55	1078.85	1191.34		834.812	806.131	895.442	1000.97		5.57929	54.6549	55.6104	35.8544		60.9734	36.8876	92.9489	18.4825
DCA56913				1002.67	923.783	1005.63	1383.96	1311.75	1307.46	1012.69	1052.77	1122.24	918.757	799.95	790.336		597.912	698.387	670.862	916.298	783.542	799.981	535.229	518.939	553.831	498.139	484.208	460.701	20150	977.363	1334.39	1062.56	836.347		655.72	833.274	536	481.016		46.4252	42.9832	55.4261	71.5302		51.9205	72.3691	17.4588	18.9221
DCA3875	AT5G11950	LOG8	Synthesis	1370.43	1646.1	978.967	910.557	813.138	743.014	1221.9	1151.9	1446.6	1069.43	878.363	772.392		714.628	759.041	683.115	476.238	496.199	492.182	401.01	369.972	438.145	275.26	270.587	245.455	18624.6	1331.83	822.236	1273.47	906.729		718.928	488.206	403.042	263.767		335.238	84.1409	153.969	150.538		38.1448	10.558	34.1319	16.03
DCA1853				883.046	894.3	934.526	641.868	707.049	631.874	927.893	974.576	888.455	838.825	938.204	867.004		331.718	310.202	529.951	489.878	403.079	523.408	540.17	665.809	650.15	733.343	713.365	667.639	16686.3	903.957	660.264	930.308	881.344		390.624	472.122	618.709	704.782		27.0647	40.8243	43.1113	51.2182		121.139	62.0988	68.4666	33.6825
DCA55828				511.587	486.46	500.276	487.62	494.872	459.545	632.497	624.12	630.428	725.818	730.479	737.32		612.246	644.665	746.679	661.869	675.789	785.855	698.268	784.004	765.837	787.779	767.741	819.443	15771.2	499.441	480.679	629.015	731.206		667.863	707.838	749.37	791.654		12.5841	18.6584	4.3636	5.78566		70.1548	67.9227	45.1778	26.0679
DCA26012				573.51	584.735	566.302	563.678	544.796	529.476	549.786	509.628	553.111	593.517	554.393	550.543		673.675	705.319	469.45	402.103	514.823	358.356	585.458	419.627	436.051	449.866	454.43	447.106	12589.7	574.849	545.983	537.508	566.151		616.148	425.094	480.379	450.468		9.28887	17.132	24.2023	23.7773		128.025	80.7275	91.3712	3.69894
DCA18714	AT1G59940.1	ARR3	Response	592.171	713.72	613.283	474.826	359.453	495.759	766.642	652.045	624.481	667.017	710.531	639.446		231.384	322.332	236.64	173.77	214.177	162.822	318.667	328.009	363.288	574.144	543.763	554.351	11332.7	639.725	443.346	681.056	672.332		263.452	183.59	336.655	557.419		64.9459	73.4035	75.3901	35.8395		51.0596	27.0493	23.5335	15.421
DCA43835	AT4G23750	CRF2	Response	355.799	326.764	272.993	513.921	598.464	444.56	659.604	578.044	671.145	690.905	731.166	664.73		243.67	268.61	258.083	218.844	226.15	202.226	415.832	347.591	348.631	384.132	437.6	459.946	10319.4	318.519	518.982	636.264	695.6		256.788	215.74	370.685	427.226		42.0141	77.077	50.7495	33.4661		12.5206	12.2603	39.1019	38.9569
DCA18024	AT1G10470.1	ARR4	Response	584.648	697.751	585.348	361.095	305.785	382.122	535.19	497.062	497.297	505.316	608.732	491.003		229.336	187.161	279.526	188.004	202.204	174.717	339.253	358.082	432.386	671.717	534.7	604.198	10252.6	622.582	349.667	509.849	535.017		232.008	188.309	376.574	603.538		65.0987	39.4307	21.9454	64.239		46.2405	13.7462	49.2434	68.5109
DCA7397				430.909	429.952	472.342	460.609	474.278	493.262	475.415	467.741	489.52	535.635	533.071	482.847		296.908	324.065	313.988	377.787	369.821	426.756	245.382	318.217	335.544	397.484	367.687	354.966	9874.19	444.401	476.05	477.559	517.184		311.654	391.455	299.715	373.379		24.2022	16.398	11.0465	29.7646		13.7281	30.83	47.8444	21.823
DCA25687				453.269	476.633	473.612	361.095	416.866	432.072	421.201	442.608	431.418	434.572	411.324	397.207		325.576	298.071	305.564	304.246	311.288	370.252	361.485	401.444	365.382	386.186	356.035	388.952	9326.36	467.838	403.344	431.742	414.368		309.737	328.596	376.104	377.058		12.7071	37.3706	10.7074	18.8675		14.2192	36.2467	22.0313	18.2586
DCA10853				549.457	569.994	467.263	366.782	356.333	333.42	386.449	446.797	467.56	407.009	405.134	367.845		241.622	275.542	427.33	472.086	435.006	475.825	351.604	358.082	389.462	219.797	262.819	256.784	9290	528.905	352.178	433.602	393.329		314.831	460.972	366.383	246.467		54.3618	17.0645	42.1349	22.0902		98.8919	22.5654	20.2478	23.2926
DCA27529				512.838	496.288	529.48	341.192	313.273	349.654	320.419	322.532	375.146	322.484	319.154	331.142		245.717	259.945	286.418	228.333	194.223	213.378	275.025	277.653	294.714	263.962	288.712	251.497	7613.18	512.869	334.706	339.365	324.26		264.027	211.978	282.464	268.057		16.5963	19.0377	31.0048	6.18784		20.6552	17.0982	10.6894	18.9424
DCA55743				356.323	315.708	366.954	378.155	368.814	390.863	371.157	330.909	360.964	371.178	326.721	301.779		225.241	214.888	290.247	287.047	262.068	251.295	326.901	335.003	300.472	304.019	227.863	271.134	7535.7	346.328	379.277	354.343	333.226		243.459	266.803	320.792	267.672		27.0455	11.0674	20.9249	35.1535		40.8494	18.3405	18.0579	38.196
DCA43184				357.142	450.835	358.066	235.28	178.478	182.319	146.656	159.171	256.197	187.426	164.392	136.209		659.342	585.744	412.014	247.311	337.894	321.182	301.375	330.107	310.418	286.558	330.142	350.435	7284.69	388.681	198.693	187.342	162.676		552.366	302.129	313.967	322.378		53.8294	31.744	59.9582	25.652		126.997	48.2035	14.691	32.6382
DCA16255				310.366	375.901	302.197	251.629	214.049	310.942	405.215	311.362	357.304	309.621	352.858	315.645		118.763	129.973	183.032	111.498	82.4781	80.2955	200.917	250.378	262.782	309.154	295.186	298.323	6139.87	329.488	258.874	357.96	326.041		143.923	91.4238	238.025	300.888		40.4018	48.8509	46.93	23.4186		34.3303	17.4187	32.7301	7.32906
DCA55818				262.719	282.54	292.039	308.495	285.191	312.191	252.999	222.002	268.55	237.958	231.112	210.43		221.146	199.292	255.785	240.195	271.38	212.634	269.261	200.722	224.569	209.526	186.433	184.28	5841.45	279.099	301.959	247.85	226.5		225.408	241.403	231.517	193.413		14.9599	14.6385	23.6969	14.3318		28.4871	29.3912	34.7941	13.9959
DCA56887				252.938	256.743	250.138	243.099	238.387	269.733	201.565	247.135	207.245	209.476	215.98	225.927		90.0964	100.512	190.69	150.641	135.69	164.308	117.75	148.968	159.135	136.603	177.37	159.357	4549.49	253.273	250.407	218.648	217.128		127.1	150.213	141.951	157.777		3.31509	16.9022	24.8329	8.28497		55.3168	14.3141	21.5661	20.4295
DCA23732				215.986	232.174	201.888	232.437	202.816	201.051	214.076	198.266	215.938	201.208	180.212	167.202		184.288	157.7	118.703	149.454	174.268	188.1	153.981	176.244	185.308	146.874	141.119	151.049	4390.34	216.683	212.101	209.427	182.874		153.564	170.607	171.844	146.348		15.155	17.6333	9.70985	17.1584		32.9877	19.581	16.1202	4.98589
DCA10658				130.523	138.813	140.941	167.042	182.223	159.842	161.947	174.53	137.249	144.245	180.212	177.805		172.002	126.507	146.272	163.095	199.544	156.874	111.163	108.404	107.835	114.007	107.458	122.35	3530.88	136.759	169.702	157.909	167.421		148.26	173.171	109.134	114.605		5.50447	11.4252	18.9661	20.107		22.8127	23.0505	1.78013	7.46405
DCA12330				224.558	251.829	266.645	149.982	139.163	179.822	193.919	175.926	211.82	156.189	148.572	141.918		116.716	135.172	167.716	65.238	81.1478	66.1695	81.5195	77.6311	98.4124	111.953	151.477	126.882	3520.38	247.677	156.323	193.889	148.893		139.868	70.8518	85.8543	130.104		21.3483	21.0578	17.9469	7.14079		25.8222	8.92881	11.048	19.958
DCA41025				190.911	214.976	206.967	187.656	185.343	186.066	154.301	199.662	169.273	144.245	147.196	151.705		71.6676	57.188	133.253	114.463	102.433	130.109	83.9898	109.103	120.398	139.684	116.521	133.679	3450.79	204.285	186.355	174.412	147.715		87.3697	115.668	104.497	129.961		12.2549	1.18314	23.1131	3.75725		40.3907	13.8773	18.6361	12.021
DCA58642				187.28	205.149	187.921	176.283	181.599	148.603	157.082	136.832	149.601	159.864	155.45	175.358		143.335	183.695	91.8989	110.312	105.093	105.574	86.4601	88.1218	91.0838	83.1943	91.9218	86.0982	3287.81	193.45	168.828	147.838	163.557		139.643	106.993	88.5552	87.0715		10.1365	17.7161	10.2394	10.4554		46.0092	2.88416	2.34214	4.4444
DCA47559	AT3G57040	ARR9	Response	188.067	199.006	223.474	146.428	122.938	142.359	241.878	182.908	248.42	239.795	257.25	213.692		14.3335	45.0572	20.6773	28.4675	26.6058	17.8435	51.0526	33.5702	43.448	76.0047	77.6804	72.5037	2913.46	203.516	137.242	224.402	236.912		26.6893	24.3056	42.6903	75.3963		18.129	12.5535	36.0836	21.9212		16.2202	5.67327	8.76581	2.64143
DCA13075				63.6666	83.5335	63.4868	54.0221	47.4278	54.9456	104.258	90.7557	92.8715	81.7693	85.2913	84.0088		151.526	157.7	92.6648	103.788	90.4599	77.3216	116.104	116.796	113.593	195.147	192.906	208.448	2522.49	70.229	52.1318	95.9616	83.6898		133.964	90.5231	115.498	198.834		11.5224	4.09987	7.26208	1.78252		35.8988	13.2332	1.68541	8.40127
DCA57899				128.605	131.442	140.941	56.8654	59.2848	68.682	86.1864	100.529	105.224	98.3069	107.302	93.7963		102.382	135.172	164.652	93.7055	93.1205	115.239	60.1103	50.3553	56.0113	91.4111	95.8058	119.329	2354.46	133.663	61.6107	97.3132	99.8017		134.069	100.688	55.4923	102.182		6.46059	6.24225	9.91788	6.87579		31.1497	12.6046	4.89819	15.0115
DCA39438				112.241	109.331	110.467	110.887	94.2316	83.6672	61.8596	97.7369	64.0493	55.1254	54.3388	58.7246		61.4293	31.1935	84.2407	90.1471	63.854	86.9868	37.0543	44.7603	54.9644	48.2733	58.2603	32.4756	1706.3	110.679	96.2621	74.5486	56.0629		58.9545	80.3293	45.593	46.3364		1.46663	13.7233	20.1115	2.3384		26.6101	14.3552	8.98401	13.001
DCA19350	AT5G38450.1	CYP735A1	Synthesis	39.4555	35.6246	63.4868	134.344	136.667	172.329	139.01	101.926	96.074	109.332	112.805	122.343		2.04764	0	7.65825	5.93073	5.32117	6.69129	36.2309	44.7603	58.1052	86.2756	67.323	72.5037	1656.24	46.189	147.78	112.337	114.827		3.2353	5.98106	46.3654	75.3675		15.1023	21.2918	23.2846	6.73701		3.96485	0.686448	11.0251	9.79545
DCA15321				89.3625	77.3914	88.8816	85.298	101.096	97.4035	61.1645	74.0008	61.7618	50.5316	65.3441	61.1715		36.8576	32.9264	67.3926	71.7618	58.5329	72.1173	30.4669	45.4596	54.9644	44.1649	33.6615	43.8043	1505.52	85.2118	94.5992	65.6424	59.0157		45.7255	67.4707	43.6303	40.5436		6.77696	8.26398	7.24475	7.63794		18.8669	7.74239	12.3508	5.96277
DCA13621				60.5075	78.6198	53.3289	73.2141	50.5481	64.9357	91.0517	83.7745	79.6041	86.3631	87.3548	73.4058		20.4764	29.4605	20.6773	20.7576	27.9361	25.2782	50.2292	37.7665	42.4011	88.3298	60.8497	71.7485	1378.62	64.1521	62.8993	84.8101	82.3746		23.5381	24.6573	43.4656	73.6426		13.0334	11.4694	5.79364	7.783		5.12995	3.62935	6.29918	13.8376
DCA54016				68.006	79.8482	72.375	49.0464	51.1721	43.7067	45.8734	50.2647	38.4296	33.994	36.4551	36.7029		57.3341	67.5858	55.1394	48.0389	61.1935	26.7652	45.2886	43.3615	33.5021	48.2733	49.1976	43.8043	1185.36	73.4098	47.9751	44.8559	35.7173		60.0197	45.3325	40.7174	47.0917		5.98853	3.84628	5.9828	1.4976		6.64366	17.373	6.3225	2.88424
DCA10279				111.297	77.3914	95.2302	54.0221	44.3076	44.9555	22.2416	27.9248	20.5873	5.51254	13.7567	17.128		157.669	123.041	136.317	44.4805	67.8449	39.4043	10.7046	7.69317	10.9929	4.10836	5.17869	9.06297	1150.85	94.6396	47.7617	23.5846	12.1324		139.009	50.5766	9.79687	6.11667		16.9606	5.43131	3.8487	5.97566		17.4702	15.1687	1.82756	2.60708
DCA12978				45.4628	34.3962	36.8224	39.8057	45.5557	53.6968	61.8596	57.2459	54.4419	42.2628	57.778	59.5402		12.2859	0	19.9114	16.013	19.9544	35.6869	21.4092	37.0671	44.495	34.9211	29.7775	19.6364	880.026	38.8938	46.3528	57.8491	53.1937		10.7324	23.8848	34.3237	28.1117		5.81685	6.97976	3.74544	9.50733		10.0462	10.4092	11.7849	7.7773
DCA49056				21.751	17.1981	38.0921	7.10817	6.86455	9.99011	25.0218	30.7173	17.8423	22.9689	26.1377	39.1497		24.5717	27.7275	9.95572	8.89609	7.98175	8.92173	30.4669	25.877	27.7439	101.682	103.574	93.6507	733.891	25.6804	7.98761	24.5272	29.4188		20.7517	8.59986	28.0293	99.6355		10.9873	1.73849	6.45174	8.57492		9.48177	0.535447	2.3082	5.26865
DCA35347				56.3703	25.7971	59.6776	26.3002	29.3304	39.9604	13.901	16.7549	27.4497	22.9689	23.3863	8.97182		12.2859	12.1308	56.671	39.7359	51.8814	63.1956	16.4686	27.2758	18.3215	18.4876	16.8308	13.5944	697.748	47.2817	31.8637	19.3685	18.4424		27.0292	51.6043	20.6886	16.3043		18.6795	7.17381	7.14248	8.20438		25.6707	11.7323	5.7794	2.48871
DCA1765				36.4738	40.5383	38.0921	22.0353	26.2101	22.4777	37.5328	30.7173	32.4821	41.344	29.5768	41.5966		8.19058	10.3978	26.8039	12.4545	14.6332	31.226	24.7029	25.1776	25.1266	27.7314	24.5988	22.6574	652.778	38.3681	23.5744	33.5774	37.5058		15.1308	19.4379	25.0024	24.9959		2.04626	2.2933	3.53728	6.86788		10.1693	10.2668	0.260616	2.56022
DCA47995				47.4809	22.1118	36.8224	20.6137	18.0975	22.4777	22.2416	33.5098	36.1421	24.8064	17.8837	17.9436		12.2859	15.5967	49.0128	32.619	59.8632	46.0956	18.9389	27.9752	18.8449	13.3522	16.8308	12.8392	644.385	35.4717	20.3963	30.6312	20.2112		25.6318	46.1926	21.9197	14.3407		12.7383	2.19822	7.3838	3.97966		20.3161	13.6223	5.24444	2.17164
DCA59922				36.854	41.7668	34.2829	41.9382	35.5709	42.458	36.8377	22.3399	33.8546	28.4815	19.9472	34.256		14.3335	10.3978	13.7848	22.5368	22.615	22.3043	12.3514	11.8894	8.37552	9.24382	10.3574	4.53148	571.309	37.6346	39.989	31.0107	27.5615		12.8387	22.4854	10.8721	8.04423		3.80251	3.83503	7.6559	7.19866		2.13161	0.161585	2.17444	3.09266
DCA13327				14.3951	18.4265	16.5066	16.3488	28.7063	18.7315	15.2911	20.9436	11.8949	21.1314	21.3228	23.653		20.4764	15.5967	6.1266	9.48917	5.32117	6.69129	7.41086	9.09193	5.75817	5.13545	9.06272	8.30772	335.82	16.4427	21.2622	16.0432	22.0357		14.0666	7.16721	7.42032	7.50196		2.01647	6.55596	4.57101	1.40384		7.29627	2.12436	1.6669	2.08393
DCA39002				8.30909	6.14217	11.4276	5.68654	14.3532	12.4876	9.03567	6.98121	7.31992	12.8626	13.7567	4.0781		4.09529	5.19891	5.36077	11.2684	7.98175	10.4087	6.58743	8.39255	4.71123	8.21673	12.9467	7.55247	205.161	8.6263	10.8424	7.77893	10.2324		4.88499	9.88627	6.56374	9.57198		2.65697	4.56153	1.10146	5.34854		0.688673	1.70446	1.84077	2.94144
